# Supplementary material for: A Five-Gene Risk Score Model for Predicting the Prognosis of Multiple Myeloma Patients Based on Gene Expression Profiles
Source: Front Genet. 2021 Nov 30;12:785330. doi: 10.3389/fgene.2021.785330 (PMC8669596; doi:10.3389/fgene.2021.785330)
Supplement: Supplementary file 1 [file DataSheet1.ZIP]

Archive with 20 entries (17 files):
- additional files/
- additional files/Supplementary Table 1.xlsx
- __MACOSX/
- __MACOSX/additional files/
- __MACOSX/additional files/._Supplementary Table 1.xlsx
- additional files/Supplementary Figure legend.docx
- __MACOSX/additional files/._Supplementary Figure legend.docx
- additional files/Supplementary Table 3.xlsx
- __MACOSX/additional files/._Supplementary Table 3.xlsx
- additional files/Supplementary Table 2.xlsx
- __MACOSX/additional files/._Supplementary Table 2.xlsx
- additional files/Supplementary Figure 1.tif
- __MACOSX/additional files/._Supplementary Figure 1.tif
- additional files/Supplementary Figure 2.tif
- __MACOSX/additional files/._Supplementary Figure 2.tif
- additional files/Supplementary Figure 3.tif
- __MACOSX/additional files/._Supplementary Figure 3.tif
- additional files/Supplementary Table 4.xlsx
- __MACOSX/additional files/._Supplementary Table 4.xlsx
- __MACOSX/._additional files
