# Supplementary material for: A Five-Gene Risk Score Model for Predicting the Prognosis of Multiple Myeloma Patients Based on Gene Expression Profiles
Source: Front Genet. 2021 Nov 30;12:785330. doi: 10.3389/fgene.2021.785330 (PMC8669596; doi:10.3389/fgene.2021.785330)
Supplement: Supplementary file 1 [file DataSheet1.ZIP › additional files/Supplementary Table 1.xlsx]

## Sheet: Sheet1
	logFC	AveExpr	t	P.Value	adj.P.Val	B
IGK	-4.24462	9.24564	-15.84	1.07201e-38	1.32918e-34	76.8215
IGLV1-44	-5.06912	8.96886	-14.9555	8.98092e-36	5.56772e-32	70.2584
CTSH	-3.08725	8.30876	-14.7129	5.69162e-35	2.35235e-31	68.4569
RNASE2	-2.64685	8.12187	-12.7837	1.26832e-28	3.93146e-25	54.1827
RPL35	1.01663	13.0989	12.2637	6.23508e-27	1.54618e-23	50.3761
CLC	-3.10641	7.8802	-11.8804	1.07815e-25	2.22799e-22	47.5903
VCAM1	-2.83987	7.19136	-11.7654	2.52589e-25	4.36474e-22	46.7581
RPS19	1.062	14.0248	11.7507	2.81619e-25	4.36474e-22	46.6518
HMOX1	-2.41607	8.4422	-11.6494	5.95047e-25	8.19777e-22	45.9206
IGHD	-4.40704	10.2727	-11.5263	1.4741e-24	1.82774e-21	45.0338
FCER1G	-1.51565	8.37834	-11.3477	5.46901e-24	5.65086e-21	43.7523
IGHM	-4.94742	9.93675	-10.8127	2.68602e-22	2.37886e-19	39.9461
HLA-DPA1	-3.19359	8.34924	-10.6529	8.5016e-22	6.20067e-19	38.8201
PTPN22	-2.35625	5.76233	-10.6388	9.41141e-22	6.48289e-19	38.7207
LYVE1	-1.92527	6.99702	-10.5384	1.93439e-21	1.19923e-18	38.0166
CD163	-2.4848	7.75816	-10.5134	2.31399e-21	1.36625e-18	37.8415
NAGK	-1.20737	9.22503	-10.4468	3.72763e-21	2.10086e-18	37.3756
CEBPD	-2.16633	7.61749	-10.3382	8.08706e-21	4.17798e-18	36.6188
IGLJ3	-2.91833	9.14212	-10.315	9.54131e-21	4.73211e-18	36.4572
MS4A6A	-1.72898	7.32366	-10.2071	2.05194e-20	9.78539e-18	35.709
PRG2	-3.53233	8.08343	-10.1766	2.54847e-20	1.17031e-17	35.4973
ELANE	-2.83424	6.55957	-10.1348	3.42429e-20	1.51635e-17	35.2087
CTSB	-1.79527	9.66077	-10.1297	3.54977e-20	1.51771e-17	35.1735
HLA-DMA	-2.28794	8.09798	-10.111	4.05219e-20	1.67477e-17	35.0442
RNASE3	-2.24004	7.83251	-9.97893	1.02774e-19	4.11063e-17	34.135
LTF	-2.91424	7.92003	-9.96569	1.12795e-19	4.37044e-17	34.0441
UBE2S	1.71316	8.51793	9.95423	1.2225e-19	4.59326e-17	33.9654
PRG3	-1.90686	7.99039	-9.85414	2.46596e-19	8.99278e-17	33.28
AEN	1.12293	8.85342	9.71709	6.41647e-19	2.20994e-16	32.346
IL4R	-1.46869	6.96246	-9.45417	3.95773e-18	1.25825e-15	30.5693
EIF3G	1.24672	10.2884	9.33355	9.05585e-18	2.80709e-15	29.7612
ITGB2	-1.38222	7.85761	-9.25454	1.55352e-17	4.58621e-15	29.2344
CXCL12	-1.86592	8.90646	-9.15766	3.0029e-17	8.46204e-15	28.5911
CAMP	-1.92205	7.93246	-9.13174	3.58019e-17	9.86461e-15	28.4195
C1QA	-2.24532	7.99279	-9.07894	5.11848e-17	1.37965e-14	28.0707
LIPA	-1.38139	9.57146	-9.03653	6.81604e-17	1.79813e-14	27.7911
RPA3	1.41633	8.863	9.00998	8.15178e-17	2.10571e-14	27.6165
CLPP	1.56909	8.85834	8.97687	1.01876e-16	2.57789e-14	27.399
MRC1	-1.4385	5.845	-8.9332	1.36607e-16	3.38759e-14	27.1128
RPL36	1.32091	11.6986	8.8751	2.01645e-16	4.80808e-14	26.7329
HLA-DQB1	-1.18432	8.1744	-8.80335	3.25585e-16	7.31121e-14	26.2655
NAXD	-1.10393	7.70637	-8.80124	3.3021e-16	7.31121e-14	26.2517
HLA-DPB1	-1.98288	8.02389	-8.79055	3.54588e-16	7.58024e-14	26.1823
ALG3	1.1322	9.37334	8.71458	5.87545e-16	1.21416e-13	25.6897
CD81	-2.72948	8.01865	-8.70803	6.13627e-16	1.24727e-13	25.6474
TNFAIP2	-1.21613	8.30447	-8.66211	8.3174e-16	1.63694e-13	25.3508
RAB20	-1.40839	7.58913	-8.65519	8.70644e-16	1.68674e-13	25.3062
MPO	-1.35772	6.97883	-8.65252	8.86176e-16	1.69042e-13	25.2889
IGLV6-57	-2.2883	6.54233	-8.64182	9.51116e-16	1.7868e-13	25.22
LST1	-1.35554	8.35268	-8.63229	1.01287e-15	1.87442e-13	25.1586
CD24	-1.75251	6.99457	-8.61553	1.1314e-15	2.06297e-13	25.0507
MS4A4A	-2.24071	4.5911	-8.58608	1.37372e-15	2.46852e-13	24.8615
SNRPD2	1.03073	11.2227	8.58338	1.39841e-15	2.47698e-13	24.8441
RFX5	1.04588	9.01224	8.54107	1.84705e-15	3.13721e-13	24.5728
CD14	-1.99222	6.65918	-8.51028	2.26076e-15	3.64042e-13	24.3758
FABP4	-1.60829	6.38167	-8.50126	2.39841e-15	3.81255e-13	24.3182
CD27	-2.54709	9.24863	-8.47157	2.91321e-15	4.57226e-13	24.1286
MBNL2	-1.49303	8.85611	-8.46802	2.98169e-15	4.62125e-13	24.106
SNRPE	1.05887	10.0784	8.45933	3.15603e-15	4.83106e-13	24.0506
VSIG4	-1.30922	7.52045	-8.42216	4.02302e-15	6.0098e-13	23.814
TMEM131L	-1.20727	6.68207	-8.33475	7.10495e-15	1.01258e-12	23.2597
DEFA4	-1.55337	8.21468	-8.32089	7.77288e-15	1.08288e-12	23.1721
PLA2G7	-1.26066	5.59595	-8.31253	8.20572e-15	1.13047e-12	23.1193
CCDC85B	1.46546	8.78174	8.30217	8.77555e-15	1.19569e-12	23.0539
ATP5F1D	1.18626	10.2718	8.28269	9.95465e-15	1.32718e-12	22.9311
LCN2	-1.64902	7.75429	-8.22641	1.43172e-14	1.8885e-12	22.577
TXN	1.20066	10.2494	8.22325	1.46118e-14	1.90707e-12	22.5571
MS4A3	-1.44168	5.44405	-8.16497	2.12578e-14	2.74558e-12	22.1919
ROBO3	-1.07693	6.68249	-8.16039	2.18909e-14	2.79819e-12	22.1633
NDUFA7	1.14243	9.11944	8.13388	2.59492e-14	3.2831e-12	21.9977
NCLN	1.76912	7.49245	8.09158	3.40141e-14	4.13472e-12	21.7341
FXYD6	-1.33309	6.67122	-8.06728	3.97243e-14	4.78196e-12	21.5829
LYZ	-3.10155	7.13437	-8.04771	4.5003e-14	5.31421e-12	21.4614
PLBD1	-1.26461	7.86139	-8.03274	4.9504e-14	5.79057e-12	21.3686
CRISP3	-1.8604	4.46267	-8.0049	5.90926e-14	6.72192e-12	21.1962
CD36	-1.27583	6.10872	-7.99536	6.27856e-14	7.01332e-12	21.1372
S100A12	-1.98803	8.95805	-7.98733	6.6069e-14	7.31419e-12	21.0876
TGFBI	-2.0117	6.85429	-7.95676	8.01979e-14	8.72258e-12	20.8989
NOD2	-1.84201	5.74415	-7.95448	8.13663e-14	8.7727e-12	20.8848
TMEM147	1.02657	11.2859	7.9474	8.50936e-14	9.01774e-12	20.8412
RNASE1	-1.02064	7.83912	-7.93808	9.02651e-14	9.40502e-12	20.7838
P2RY13	-1.57591	5.61962	-7.92494	9.80817e-14	1.01343e-11	20.7029
SAT1	-1.71413	10.716	-7.89751	1.1663e-13	1.1832e-11	20.5343
SDCBP	-1.31109	9.05767	-7.8965	1.17375e-13	1.1832e-11	20.5281
RFTN1	-1.22783	6.61815	-7.86871	1.39833e-13	1.38703e-11	20.3577
STK25	1.22016	7.27972	7.83618	1.71575e-13	1.67235e-11	20.1586
TNFRSF4	-1.62457	7.70204	-7.83519	1.72643e-13	1.67235e-11	20.1525
CCNB1IP1	1.2064	8.34164	7.8301	1.78254e-13	1.71331e-11	20.1214
NDUFAF4	1.12621	7.99178	7.80631	2.06935e-13	1.97368e-11	19.9762
CD99	-1.98855	8.50854	-7.76145	2.74009e-13	2.52981e-11	19.703
SELENOP	-2.26811	9.40393	-7.7431	3.07271e-13	2.78092e-11	19.5916
PXDC1	-1.37802	6.80539	-7.73603	3.21121e-13	2.8852e-11	19.5487
WSB1	-1.09431	8.53096	-7.70365	3.92886e-13	3.5046e-11	19.3524
FOLR2	-1.33648	8.09696	-7.70196	3.97045e-13	3.5164e-11	19.3422
A2M	-1.73299	6.73586	-7.68657	4.36901e-13	3.81488e-11	19.2491
C1QB	-2.03408	7.60165	-7.68533	4.40269e-13	3.81741e-11	19.2417
H1-2	2.15405	10.6819	7.6708	4.81844e-13	4.12026e-11	19.1539
MRPS12	1.27132	8.42283	7.64041	5.81757e-13	4.87379e-11	18.9706
PGAP2	1.05946	8.49127	7.5819	8.35192e-13	6.72438e-11	18.6189
NPC2	-1.32138	11.3105	-7.55202	1.00393e-12	7.92847e-11	18.44
MT1F	-1.02769	8.51831	-7.52773	1.16556e-12	8.92088e-11	18.2948
H2AC6	2.01625	9.93821	7.52283	1.20116e-12	9.13689e-11	18.2656
LGMN	-2.18678	7.28912	-7.5216	1.2103e-12	9.15035e-11	18.2582
SMPDL3A	-1.42132	5.47618	-7.51892	1.23038e-12	9.24572e-11	18.2422
IL10RA	-1.5476	8.16671	-7.50297	1.35679e-12	1.01342e-10	18.1471
TYROBP	-1.5084	7.37722	-7.48554	1.50966e-12	1.11418e-10	18.0434
SDC3	-1.55128	6.6687	-7.47318	1.62824e-12	1.18756e-10	17.9698
FGL2	-1.76684	7.42172	-7.41989	2.25415e-12	1.58802e-10	17.6537
CEACAM8	-2.04102	5.4467	-7.35899	3.26339e-12	2.25137e-10	17.2941
MAFB	-2.59532	6.07509	-7.35873	3.26839e-12	2.25137e-10	17.2926
C5AR1	-1.57878	5.74243	-7.30601	4.4961e-12	3.02974e-10	16.9828
CD19	-1.72365	6.94717	-7.29567	4.7853e-12	3.20719e-10	16.9222
THEMIS2	-1.28019	9.0156	-7.26547	5.73986e-12	3.78556e-10	16.7456
CCL18	-1.68735	7.56062	-7.24378	6.53931e-12	4.22296e-10	16.6189
FBL	1.01396	11.0923	7.2277	7.20164e-12	4.62659e-10	16.5252
TRMT1	1.09243	8.16872	7.21983	7.54982e-12	4.82527e-10	16.4794
ALDH1A1	-1.46062	4.51118	-7.21053	7.98242e-12	5.04969e-10	16.4253
IQCG	-1.5844	6.67056	-7.20336	8.33207e-12	5.21764e-10	16.3836
S100P	-1.63389	6.95666	-7.19725	8.6423e-12	5.35779e-10	16.3481
MROH7	-1.06797	6.85822	-7.16463	1.05022e-11	6.38936e-10	16.1589
KCTD12	-1.75367	6.39691	-7.11508	1.4105e-11	8.40805e-10	15.8725
GPR137B	-1.50427	4.98011	-7.10544	1.49363e-11	8.86104e-10	15.8169
NDUFB7	1.01239	8.08022	7.10326	1.5131e-11	8.9338e-10	15.8044
CST7	-1.01599	6.91096	-7.0989	1.55277e-11	9.03887e-10	15.7792
FUCA1	-1.09484	9.2427	-7.01182	2.59793e-11	1.46417e-09	15.2798
SMARCA4	1.19438	8.79954	7.00722	2.66931e-11	1.49085e-09	15.2535
S100A8	-2.32433	10.6773	-6.99637	2.8452e-11	1.58196e-09	15.1916
CSF1R	-1.25674	6.76181	-6.99047	2.94563e-11	1.63048e-09	15.1579
CDK2AP1	-1.20869	8.24937	-6.98929	2.96602e-11	1.63447e-09	15.1512
CTSG	-1.10118	7.85211	-6.94041	3.95067e-11	2.09335e-09	14.8731
VNN 2.00	-1.33221	6.29165	-6.93656	4.04072e-11	2.13195e-09	14.8513
CA1	-1.05804	8.22981	-6.93155	4.16077e-11	2.18017e-09	14.8229
CCL2	-1.17464	5.86026	-6.93129	4.16728e-11	2.18017e-09	14.8214
CXCL2	-1.80824	5.81239	-6.92387	4.35185e-11	2.25768e-09	14.7793
TBCB	1.1372	8.89628	6.91934	4.46866e-11	2.30862e-09	14.7536
EEF1E1	1.03829	8.07588	6.91361	4.62062e-11	2.3674e-09	14.7212
S100A9	-1.96308	8.9359	-6.87767	5.69732e-11	2.90704e-09	14.5181
TMEM176B	-1.65224	6.12241	-6.86069	6.28843e-11	3.1955e-09	14.4223
CD5L	-1.37437	6.78669	-6.84642	6.83169e-11	3.41557e-09	14.342
EPX	-1.31721	7.94824	-6.82335	7.809e-11	3.85752e-09	14.2124
IGLL3P	-1.96734	11.4254	-6.81452	8.21851e-11	4.02772e-09	14.1628
RNASE6	-3.00411	6.51287	-6.79532	9.1833e-11	4.46524e-09	14.0552
MNDA	-2.15571	5.77564	-6.77825	1.01336e-10	4.88896e-09	13.9598
OLFM4	-1.68881	4.28121	-6.74469	1.22935e-10	5.8401e-09	13.7726
RRP1	1.05899	7.78404	6.7378	1.27903e-10	6.02993e-09	13.7342
GPNMB	-1.38618	7.67634	-6.73356	1.31053e-10	6.10873e-09	13.7106
MRPL4	1.09292	8.46423	6.71582	1.45097e-10	6.68797e-09	13.6119
CPVL	-2.36317	7.05431	-6.68028	1.77824e-10	8.04686e-09	13.4149
HIF1A	-1.76983	7.68552	-6.65447	2.06041e-10	9.18959e-09	13.2722
TUBGCP3	-1.26015	5.81048	-6.62492	2.43777e-10	1.06805e-08	13.1094
PID1	-1.21023	5.26493	-6.61114	2.63618e-10	1.14287e-08	13.0336
SLC1A3	-1.19103	6.57992	-6.58881	2.99195e-10	1.28809e-08	12.911
DKK 1.00	2.52878	8.66603	6.58729	3.01794e-10	1.29479e-08	12.9026
ENDOG	1.43976	6.89517	6.5845	3.06586e-10	1.31081e-08	12.8874
ACP5	-1.00219	8.08098	-6.58388	3.07671e-10	1.31093e-08	12.884
HLA-DRA	-2.37352	8.27359	-6.56455	3.43213e-10	1.45239e-08	12.7781
LCP1	-1.51672	8.61607	-6.52136	4.37838e-10	1.81213e-08	12.5424
SLC7A7	-1.04478	9.66014	-6.52111	4.38454e-10	1.81213e-08	12.5411
N4BP2L2	-1.07181	8.41386	-6.50492	4.80238e-10	1.96517e-08	12.453
DAB2	-1.20856	7.75272	-6.49373	5.11358e-10	2.072e-08	12.3922
LMO2	-1.01126	5.76796	-6.48912	5.24766e-10	2.11253e-08	12.3672
GUSBP11	-1.54544	11.5083	-6.37532	9.89766e-10	3.73012e-08	11.7533
CDX1	-1.02011	7.57809	-6.37009	1.01888e-09	3.8282e-08	11.7253
LONP1	1.05759	8.63438	6.35977	1.07882e-09	4.01689e-08	11.67
ESRRG	1.24369	7.44476	6.33696	1.22379e-09	4.50261e-08	11.5481
TMEM156	-1.56583	6.16903	-6.27706	1.70182e-09	6.06348e-08	11.2294
NEB	2.18566	8.3162	6.2727	1.74305e-09	6.17488e-08	11.2063
MLLT3	1.22272	9.08348	6.2171	2.36242e-09	8.11402e-08	10.9125
AXL	-1.03703	7.49643	-6.21239	2.42381e-09	8.25628e-08	10.8877
APOC1	-1.01913	8.50341	-6.18976	2.74145e-09	9.13744e-08	10.7688
RCN3	-1.43163	7.47808	-6.185	2.81331e-09	9.35181e-08	10.7438
MAGEC1	1.66194	7.52008	6.16619	3.11581e-09	1.02747e-07	10.6451
CD320	1.17173	8.45907	6.15229	3.35946e-09	1.09042e-07	10.5724
GPRC5D	1.49753	10.5507	6.14504	3.49388e-09	1.1194e-07	10.5345
FCN1	-1.11769	7.1367	-6.14143	3.56287e-09	1.13563e-07	10.5157
MAST1	-1.7089	7.58037	-6.12998	3.79026e-09	1.20501e-07	10.4559
CFD	-1.50444	6.35014	-6.12183	3.96087e-09	1.25283e-07	10.4134
HOMER1	1.9805	5.51167	6.11188	4.17912e-09	1.3185e-07	10.3616
COL9A3	-1.33301	6.10989	-6.0745	5.10999e-09	1.5873e-07	10.1675
CBS	1.23157	7.72616	6.06784	5.29573e-09	1.63745e-07	10.1331
TMSB4X	-2.23765	9.30881	-6.03941	6.16695e-09	1.84696e-07	9.98612
F12	1.29868	7.58626	6.00743	7.31472e-09	2.14917e-07	9.82146
PRC1	1.15806	6.96	6.00254	7.50748e-09	2.2006e-07	9.79637
RAP1GAP2	-1.30581	7.1961	-5.99937	7.63556e-09	2.23286e-07	9.78005
GADD45A	1.62584	10.456	5.96185	9.31913e-09	2.66723e-07	9.58788
PRTN3	-1.23936	6.64931	-5.95835	9.49391e-09	2.69988e-07	9.56997
CTSL	-1.20464	7.89454	-5.95227	9.80429e-09	2.77542e-07	9.53895
CTSW	-2.09726	7.37319	-5.90091	1.28582e-08	3.55867e-07	9.27755
CD79A	-1.80551	9.68832	-5.87587	1.46662e-08	3.99662e-07	9.15075
NDNF	1.74164	8.77136	5.87241	1.49353e-08	4.0433e-07	9.13323
PDZK1IP1	1.0157	6.57123	5.86044	1.5902e-08	4.25852e-07	9.0728
BLNK	-1.18348	9.35176	-5.85704	1.61879e-08	4.32573e-07	9.05563
GLUL	-1.75213	9.11818	-5.85019	1.67793e-08	4.4645e-07	9.02106
BASP1	-2.01838	9.56458	-5.83806	1.78774e-08	4.7162e-07	8.95999
ZBTB18	-1.01386	6.67729	-5.80088	2.17009e-08	5.57497e-07	8.77331
RPH3A	1.51967	7.39452	5.80074	2.17172e-08	5.57497e-07	8.77259
VCAN	-1.12892	7.31502	-5.7842	2.3666e-08	6.0007e-07	8.68983
NPL	-1.27275	5.4212	-5.75947	2.69018e-08	6.71138e-07	8.56644
CSTA	-1.10736	6.61684	-5.7473	2.86498e-08	7.06219e-07	8.50584
SLC15A3	-1.39094	7.36462	-5.67182	4.22434e-08	1.00148e-06	8.13218
SLC2A3	-1.23527	6.51933	-5.65533	4.59627e-08	1.0773e-06	8.05101
FYB1	-1.05392	7.13329	-5.64287	4.89816e-08	1.14589e-06	7.98983
MYO1F	-1.02586	7.28116	-5.6288	5.26218e-08	1.22412e-06	7.92089
SYK	-1.39532	6.36197	-5.54728	7.95382e-08	1.75792e-06	7.52379
PDGFC	-1.07499	6.16387	-5.54658	7.98195e-08	1.761e-06	7.5204
RCBTB2	-1.1737	7.74728	-5.53336	8.53162e-08	1.86897e-06	7.45641
PDK4	-1.28743	5.74018	-5.50993	9.59711e-08	2.07669e-06	7.34336
TSPAN7	1.6413	7.90658	5.46313	1.21288e-07	2.55322e-06	7.11853
ITGB1	-1.30299	9.09208	-5.41205	1.56336e-07	3.20398e-06	6.87488
CKS2	1.3402	7.93719	5.36358	1.98607e-07	3.92748e-06	6.64529
CLIC3	-1.00915	4.86746	-5.30238	2.6809e-07	5.09823e-06	6.35765
HBB	-1.62284	11.0315	-5.29604	2.76505e-07	5.24219e-06	6.32803
NBEA	1.09031	6.92498	5.2945	2.78595e-07	5.27374e-06	6.32081
DUSP4	1.9524	7.04185	5.22287	3.94363e-07	7.21195e-06	5.98788
PTPRC	-1.18327	7.464	-5.21574	4.08169e-07	7.40979e-06	5.95493
AKR1C3	-1.06744	4.89626	-5.18792	4.66678e-07	8.33767e-06	5.82668
RGCC	-1.51613	8.99273	-5.10266	7.01205e-07	1.20753e-05	5.43712
PRSS21	-1.06258	6.3812	-5.10062	7.08026e-07	1.2159e-05	5.42786
KLF13	1.0081	8.3479	5.06383	8.42698e-07	1.42291e-05	5.26138
ST3GAL6	1.29252	8.44411	5.02634	1.00531e-06	1.65755e-05	5.09277
DENND2D	-1.00514	7.13519	-5.01621	1.05428e-06	1.72226e-05	5.04734
WDR18	1.1682	6.61818	4.9829	1.23197e-06	1.97609e-05	4.89858
AMPD1	-1.4071	9.99068	-4.97427	1.28251e-06	2.0387e-05	4.86019
TMEM176A	-1.02442	7.5942	-4.96815	1.31962e-06	2.07903e-05	4.83295
NRP1	-1.12479	6.06796	-4.95226	1.4208e-06	2.21035e-05	4.76243
TFEC	-1.0548	5.49781	-4.92272	1.62917e-06	2.4755e-05	4.63184
EDNRB	2.4206	8.41883	4.89651	1.83859e-06	2.74328e-05	4.51648
FAM30A	-1.78522	8.58133	-4.85181	2.25723e-06	3.27338e-05	4.32089
RELN	1.3852	7.6574	4.85124	2.26311e-06	3.27807e-05	4.31841
SLC46A3	-1.10733	6.9455	-4.79526	2.92011e-06	4.07731e-05	4.07556
KIAA0513	-1.03673	7.37218	-4.76491	3.34973e-06	4.63024e-05	3.94487
H2BC9	1.22356	8.26072	4.76421	3.36043e-06	4.63986e-05	3.94183
SEL1L3	-1.09267	11.2789	-4.7551	3.50134e-06	4.80765e-05	3.90273
TIMP2	-1.50735	8.57793	-4.7461	3.64603e-06	4.97876e-05	3.86419
KCNS3	1.67298	7.7629	4.72628	3.98552e-06	5.36552e-05	3.77947
GLIPR1	-1.294	8.06268	-4.70935	4.29948e-06	5.73217e-05	3.70734
ENO2	-1.22565	8.14745	-4.70243	4.43459e-06	5.89962e-05	3.67791
FBLN2	1.21938	6.94231	4.68784	4.733e-06	6.24303e-05	3.61598
BEX3	-1.08715	8.14929	-4.67046	5.11354e-06	6.60431e-05	3.54245
CSGALNACT1	-1.38042	9.24516	-4.66391	5.26459e-06	6.77133e-05	3.51478
NRIP1	-1.18657	5.86479	-4.65689	5.43118e-06	6.94956e-05	3.48517
PRKAR2B	-1.03258	5.68002	-4.64601	5.69938e-06	7.27022e-05	3.43936
MAGEA6	1.72036	6.01498	4.60273	6.89854e-06	8.58785e-05	3.25797
PLTP	-1.759	7.43537	-4.59057	7.27729e-06	8.93378e-05	3.20722
CD200	1.3608	8.50475	4.5893	7.31782e-06	8.96578e-05	3.20195
IGHG1	-1.39687	8.80247	-4.57401	7.82492e-06	9.51369e-05	3.13835
IFITM1	1.16225	11.7768	4.54801	8.76547e-06	0.000104503	3.03064
SCN3A	1.62383	5.26078	4.4866	1.14386e-05	0.000131854	2.77824
INHBE	1.07309	5.13984	4.39157	1.71759e-05	0.000188965	2.3933
BTBD3	1.90994	7.6596	4.37857	1.81486e-05	0.000198434	2.34119
RAB31	-1.10773	7.81413	-4.37754	1.82277e-05	0.000198948	2.33707
ZNF165	-1.41233	5.48537	-4.3489	2.05707e-05	0.000221596	2.22272
FCGRT	-1.05056	8.86204	-4.34354	2.10399e-05	0.000225279	2.20141
FNBP1	-1.01838	8.48551	-4.30761	2.44621e-05	0.000255523	2.059
ZMIZ1	-1.27504	7.21178	-4.25487	3.04651e-05	0.000305613	1.85181
NOL4	1.25296	6.22076	4.2463	3.15651e-05	0.000315626	1.81834
CXCL8	-1.38989	7.82935	-4.24456	3.17931e-05	0.000317649	1.81155
LAMP5	2.40281	9.82157	4.20419	3.75433e-05	0.000364526	1.65477
IGLC1	-1.07655	14.1331	-4.19356	3.92154e-05	0.000378685	1.6137
AKAP12	-1.16188	7.0484	-4.16903	4.33494e-05	0.000412185	1.51927
RRAGD	1.06385	9.64626	4.1372	4.93379e-05	0.00045789	1.39743
IGKC	-1.31371	12.6519	-4.11547	5.38727e-05	0.000495893	1.31468
PTPRG	1.33167	6.1387	4.10314	5.66174e-05	0.000514662	1.26793
ISG15	1.28422	9.76701	4.08592	6.06759e-05	0.000543192	1.20283
DOCK10	-1.19575	5.97225	-4.073	6.39031e-05	0.000564743	1.15411
FOS	-1.0407	12.2042	-4.05109	6.97514e-05	0.00060606	1.07182
IFI6	1.13637	8.84438	3.99022	8.87881e-05	0.00074941	0.845271
ERC2	1.12693	5.66177	3.98627	9.01832e-05	0.000758604	0.830645
SLC2A10	-1.11803	5.83207	-3.98453	9.08017e-05	0.000763288	0.824234
SPINT2	-1.15716	8.6756	-3.91071	0.000121176	0.000982335	0.553797
RASGRP3	-1.26918	8.74005	-3.90101	0.000125818	0.00101103	0.518607
RGS1	-1.69651	9.59934	-3.89369	0.000129437	0.00103475	0.492062
YBX3	-1.20576	8.68959	-3.86828	0.000142767	0.00112463	0.400355
FABP5	-1.28699	7.18773	-3.86114	0.00014674	0.00115154	0.374689
BHLHE40	-1.45284	6.82769	-3.85789	0.000148582	0.00116232	0.363022
BIRC3	-1.6631	7.58964	-3.81418	0.000175608	0.00133991	0.206855
EPAS1	-1.10681	7.58154	-3.81274	0.000176576	0.00134647	0.20172
ANXA1	-1.44065	8.46858	-3.81225	0.000176904	0.00134815	0.199986
WNT5A	1.27376	7.89424	3.79995	0.000185366	0.00139973	0.156357
CD9	-1.99022	8.65488	-3.79215	0.000190935	0.00143219	0.128724
LAPTM5	-1.50727	10.7712	-3.78951	0.000192853	0.00144395	0.119399
LOC100996756	-1.30985	8.26436	-3.77045	0.000207261	0.00153331	0.052171
MARCKS	-1.14264	9.57297	-3.72094	0.000249582	0.00178339	-0.121037
KIT	1.32241	7.8133	3.69587	0.000273999	0.00192482	-0.20795
ADM	1.16682	9.39868	3.64318	0.00033287	0.00226773	-0.388976
CLEC2B	-1.05076	6.92205	-3.64003	0.000336747	0.0022891	-0.399735
DEK	-1.0409	5.30888	-3.62842	0.000351379	0.00237037	-0.439255
NLGN4X	1.58067	5.73243	3.58838	0.000406615	0.00263959	-0.574798
XIST	-1.36931	7.24499	-3.5475	0.000471331	0.00297709	-0.711737
AZGP1	1.47356	5.976	3.53319	0.000496192	0.00309783	-0.759355
NCAM1	1.40046	8.46415	3.53215	0.000498056	0.00310633	-0.762826
DPYSL2	-1.16126	5.13652	-3.46621	0.000629795	0.00375605	-0.979926
IFI27	1.38583	8.7	3.34054	0.00097568	0.00538862	-1.38352
TNFSF10	1.0381	8.85532	3.30607	0.00109771	0.00595127	-1.49185
LSAMP	1.03627	6.94793	3.29411	0.00114328	0.0061446	-1.5292
MYC	1.12093	9.76402	3.26066	0.00128023	0.00673313	-1.63301
CST3	-1.07894	9.67721	-2.95673	0.00343343	0.0151445	-2.53169
TRAT1	1.08905	5.38016	2.95406	0.00346221	0.0152227	-2.53924
JCHAIN	-1.15849	11.75	-2.92446	0.00379588	0.016397	-2.62237
MC4R	1.00689	8.02077	2.91219	0.00394256	0.0169441	-2.65659
SMAD1	1.04011	7.68964	2.66427	0.00826212	0.0306254	-3.31942
CCND1	1.25584	7.87953	2.61428	0.00953268	0.0343293	-3.44637
FRZB	1.3478	9.5863	2.43738	0.0155541	0.0511551	-3.87739
IGH	-1.33646	9.49311	-2.06372	0.0401673	0.10766	-4.69308
