# Supplementary material for: A Five-Gene Risk Score Model for Predicting the Prognosis of Multiple Myeloma Patients Based on Gene Expression Profiles
Source: Front Genet. 2021 Nov 30;12:785330. doi: 10.3389/fgene.2021.785330 (PMC8669596; doi:10.3389/fgene.2021.785330)
Supplement: Supplementary file 1 [file DataSheet1.ZIP › additional files/Supplementary Table 3.xlsx]

## Sheet: Sheet1
	beta	HR	(95% CI for HR)	wald.test	p.value
SLC7A7	-3.9	0.02	(0.0049-0.082)	30	5.4e-08
EPAS1	-1.5	0.22	(0.12-0.39)	25	5e-07
CSGALNACT1	-2.1	0.12	(0.05-0.3)	21	4.6e-06
FABP5	1.7	5.4	(2.5-11)	19	1.1e-05
ENO2	-0.87	0.42	(0.29-0.62)	19	1.1e-05
EEF1E1	4.5	94	(12-750)	19	1.6e-05
SEL1L3	-2.9	0.058	(0.016-0.21)	18	1.9e-05
MAGEA6	1.1	3	(1.8-5.1)	16	5.4e-05
TNFRSF4	-1.1	0.34	(0.19-0.58)	15	0.0001
PRC1	1.9	6.6	(2.4-19)	13	0.00033
DENND2D	-2.4	0.094	(0.025-0.35)	12	0.00046
FGL2	-1.4	0.24	(0.1-0.54)	12	0.00063
LST1	-0.91	0.4	(0.24-0.69)	11	0.00083
CTSW	-0.68	0.51	(0.34-0.76)	11	0.00098
IGHM	-0.7	0.5	(0.33-0.76)	11	0.0011
PRG3	-1.3	0.29	(0.13-0.62)	10	0.0016
VCAN	-1.6	0.2	(0.066-0.6)	8.3	0.004
CCND1	-0.43	0.65	(0.48-0.88)	7.7	0.0056
ERC2	-0.57	0.57	(0.36-0.9)	5.9	0.015
PTPRG	0.77	2.2	(1-4.5)	4.1	0.043
