# Supplementary material for: A Five-Gene Risk Score Model for Predicting the Prognosis of Multiple Myeloma Patients Based on Gene Expression Profiles
Source: Front Genet. 2021 Nov 30;12:785330. doi: 10.3389/fgene.2021.785330 (PMC8669596; doi:10.3389/fgene.2021.785330)
Supplement: Supplementary file 1 [file DataSheet1.ZIP › additional files/Supplementary Table 2.xlsx]

## Sheet: Sheet1
Gene	Coef
ZBTB18	0.599317
VCAN	-0.127253
TNFSF10	-0.0559193
TNFRSF4	-0.0197029
TMEM176A	0.0408215
TBCB	0.105585
SLC7A7	-0.88753
SEL1L3	-0.549479
PTPRG	0.0923707
PRG3	-0.23871
PRC1	0.483213
NDNF	0.00730939
N4BP2L2	-0.110366
MAGEA6	0.191
LST1	-0.0403405
KCTD12	0.0425231
IGLV6-57	0.0320131
IGHM	-0.0384785
HLA-DQB1	-0.13987
HLA-DPB1	-0.704346
GPR137B	0.0190841
FGL2	-0.218512
FABP5	0.410091
ERC2	-0.335017
EPAS1	-0.613459
ENO2	-0.222553
EEF1E1	0.00483151
DENND2D	-0.667314
CXCL8	-0.192257
CTSW	-0.0140907
CTSH	0.330119
CSGALNACT1	-1.02857
CD320	0.441468
CCND1	-0.0458933
BHLHE40	-0.0108289
ATP5F1D	-1.18876
ANXA1	0.114549
ALG3	0.213222
