# Supplementary material for: A Five-Gene Risk Score Model for Predicting the Prognosis of Multiple Myeloma Patients Based on Gene Expression Profiles
Source: Front Genet. 2021 Nov 30;12:785330. doi: 10.3389/fgene.2021.785330 (PMC8669596; doi:10.3389/fgene.2021.785330)
Supplement: Supplementary file 1 [file DataSheet1.ZIP › additional files/Supplementary Table 4.xlsx]

## Sheet: Sheet1
	coef	exp(coef)	se(coef)	z	p
ERC2	-0.6905	0.5013	0.2546	-2.712	0.00668
EPAS1	-1.0364	0.3547	0.3347	-3.096	0.00196
PRC1	1.3419	3.8264	0.5227	2.568	0.01024
CSGALNACT1	-1.164	0.3122	0.5107	-2.279	0.02266
CCND1	-0.3561	0.7004	0.1594	-2.234	0.02545
ENO2	-0.504	0.6041	0.2258	-2.232	0.02561
DENND2D	-1.6344	0.1951	0.7391	-2.211	0.027
FGL2	-0.8732	0.4176	0.402	-2.172	0.02985
FABP5	0.7404	2.0967	0.3685	2.009	0.04451
MAGEA6	0.6093	1.8392	0.2856	2.133	0.0329
PRG3	-0.8708	0.4186	0.4216	-2.065	0.03888
